# Supplementary material for: Designer cells programming quorum-sensing interference with microbes
Source: Nat Commun. 2018 May 8;9:1822. doi: 10.1038/s41467-018-04223-7 (PMC5940823; doi:10.1038/s41467-018-04223-7)
Supplement: Supplementary file 3 — Supplementary Data 1 [file 41467_2018_4223_MOESM3_ESM.xlsx]

## Sheet: Plasmid table
Supplementary Table 1. Plasmids and oligonucleotides used and designed in this study
Plasmid	Description and Cloning Strategy	Reference or Source
pCMV-T7-SB100	Constitutive SB100X expression vector (PhCMV-SB100X-pA) (Addgene no. 34879).	Mates et al., 20091
pcDNA3.1-Gα16	Constitutive mammalian Gα16 expression vector (PhCMV-Gα16-pA). (cDNA Resource center, cat. no. GNA1500000 )	cDNA Resource Center, Bloomsberg, PA, USA
pcDNA3.1-Gαi2	Constitutive mammalian Gαi2 expression vector (PhCMV-Gαi2-pA). (cDNA Resource center, cat. no. GNAI200000)	cDNA Resource Center, Bloomsberg, PA, USA
pcDNA3.1(+)	Mammalian expression vector (PhCMV-MCS-pA)	Life Technologies, Carlsbad, CA
pCK25	Constitutive mUTS expression vector (PhEF1α-mUTS-pA).	Kemmer et al., 20102
pCK91	PCRE-eYFP-pA.	Kemmer et al., 20113
pEGFP-N1	Constitutive EGFP-expression vector (PhCMV-EGFP-pA).	Clontech, CA
pEV-UAS-H2B-Citrine	PUAS-driven H2B-Citrine expression vector (PUAS-H2B-Citrine-pA).	Sprinzak et al., 20104
pKDT17	Bacterial vector containing a constitutive LasR expression unit and a PlasB-driven β-galactosidase (LasB::lacZ) expression unit (Plac-LasR-pA:PlasB-LasB::lacZ) (Addgene no. 27503)	Pearson et al., 19945
pMSCV	Ca2+-inducible insulin expression vector (PCa2-INS-pA; PCa2, CRE(3)-SRE(3)-NFAT(3)-Pmin).	Stanley et al., 20126
pFPR1	pDNR-LIB-based vector containing full length human FPR1 cDNA (SB, cat. no. IRAUp969G0543)	GenBank: BF030509.1
pMM581	Constitutive iRFP670 expression vector (PhCMV-iRFP670-pA).	Müller et al., 20177
pMX57	Mammalian calcium-dependent PNFAT3-driven SEAP expression vector (PNFAT3-SEAP-pA; PNFAT3, (NFATIL4)5-Pmin).	Xie et al., 2016
pMX248	SB100X-specific transposon containing a PNFAT5-driven EGFP and mINS expression unit and a constitutive ZeoR expression unit (ITR-PNFAT5-EGFP-P2A-mINS-pA:PRPBSA-ZeoR-pA-ITR).	Xie et al., 20168
pMX256	SB100X-specific transposon containing a PNFAT5-driven SEAP expression unit and a constitutive ZeoR and EGFP expression unit (ITR-PNFAT5-SEAP-pA:PRPBSA-ZeoR-P2A-EGFP-pA-ITR).	Xie et al., 20168
pSBbi-BP	SB100X-specific transposon containing a constitutive BFP and PuroR expression unit (ITR-PhEF1α-MCS-pA:PRPBSA-BFP-P2A-PuroR-pA-ITR) (Addgene no. 60512).	Kowarz et al., 20159
pSBbi-RB	SB100X-specific transposon containing a constitutive tdTomato and BlastR expression unit (ITR-PhEF1α-MCS-pA:PRPBSA-tdTomato-P2A-BlastR-pA-ITR) (Addgene no. 60522).	Kowarz et al., 20159
pTS1102	SB100X-specific transposon containing a MCS and a constitutive ZeoR and iRFP670 expression unit (ITR-MCS-pA:PRPBSA-ZeoR-P2A-iRFP670-pA-ITR).	unpublished
pYL1	Mammalian Ca2+-inducible SEAP expression vector (PCa2-SEAP-pA). The PCa2 containing a minimal TATA-box promoter Pmin downstream of CRE(3)-SRE(3)-NFAT(3) response elements was PCR-amplified from pMSCV using oligonucleotides OYL11 (5’-gccccgctcgagCGCACCAGACAGTGACG-3’, XhoI underlined) and OYL12 (5’-ccccccaagcttCTGGAATTCGAGCTTCCATTAT-3’, HindIII underlined), restricted with XhoI/HindIII and cloned i…	unpublished
pZeoSV2(+)	Constitutive mammalian expression vector encoding the zeocin resistance gene (PhCMV-ZeoR-pA).	Life Technologies, Carlsbad, CA
pDH1	Constitutive mammalian Gα16 expression vector (PhEFIα-Gα16-pA). Gα16 was excised from pcDNA3.1-Gα16 with KpnI/XbaI and cloned into the corresponding sites (KpnI/XbaI) of pCK25.	This work
pFS73	Constitutive mammalian FPR1 expression vector (PhCMV-FPR1-pA). FPR1 was PCR-amplified from pFPR1 with oligonucleotides OFS48 (5’GCACGCTAGCAAGATGGAGACAAATTCCTCTC-3’) and OFS49 (5’-AGCGCTCGAGTCACTTTGCCTGTAACTCCACCTC-3’), restricted with NheI, XhoI and ligated into pcDNA3.1(+)(NheI, XhoI).	This work
pFS83	Constitutive mammalian LuxS expression vector (PhCMV-LuxS-pA) containing human codon-optimized luxS gene. Insert was synthesized by GenScript (Piscataway, NJ) and inserted via NheI, XhoI restriction sites into pcDNA3.1(+).	This work
pFS84	Constitutive mammalian MTAN expression vector (PhCMV-MTAN-pA). MTAN, synthesized by GenScript (Piscataway, NJ), was restricted with NheI/XhoI and cloned into the corresponding sites (NheI/XhoI) of pcDNA3.1(+).	This work
pFS98	Constitutive mammalian FPR1 expression vector (PSV40-FPR1-pA). FPR1 was PCR-amplified with pFS73 as template using oligonucleotides ODA125 (5’-GGGTTTAAACGGGCCCTCTAGA C-3’) and ODA132 (5’-ACCCGGAATTCTAGGGAGACCCAAGC TGGCTAG-3’), restricted with EcoRI/XbaI and ligated into pSEAP2-Control (EcoRI/XbaI).	This work
pFS102	Constitutive mammalian Gα16 expression vector (PSV40-Gα16-pA). Gα16 was PCR-amplified from pcDNA3.1-Gα16 using oligonucleotides OFS73 (5’-TCATAAGCTTGACTCACTATAGGGAGACCCAAGC-3’) and ODA125 (5’-GGGTTTAAACGGGCCCTCTAGAC-3’), restricted with HindIII/XbaI and ligated into pSEAP2-Control (HindIII/XbaI).	This work
pFS115	Constitutive mammalian FPR1 expression vector (PhEFIα-FPR1-pA). FPR1 was cut from pFS102 with EcoRI/XbaI and ligated into pCK25 restricted accordingly (EcoRI/XbaI).	This work
pFS168	Constitutive mammalian MTAN expression vector (PhEFα-MTAN-pA). MTAN was PCR-amplified from pFS84 using ODA132(5’-ACCCGGAATTCTAGGGAGACCCAAGCTGGCTAG-3’) and OFS72(5’-CATGCCTGCTATTGTCTTCC-3’), cut with EcoRI/XbaI and ligated into pCK25 (EcoRI/XbaI).	This work
pFS169	Mammalian expression vector (PhCMV-LuxS-eYFP-pA); pcDNA3.1 was first cut with HindIII, XbaI and ligated accordingly with PCR-amplified and HindIII- and XbaI-restricted eYFP to yield pcDNA3.1-eYFP. PCR was done on pCK91 with Primers OFS2 (5'-GGAGGAGGTGGTTCAAAGCTTGTGAGCAAGGGCGAGGAGCTGTTC-3') and ODA156 (5'-CGACTCTAGATTACTTGTACAG-3'). Subsequently, LuxS lacking a stop codon was PCR-amplified using O…	This work
pFS170	PhCMV-MTAN-eYFP-pA; pcDNA3.1 was first cut with HindIII, XbaI and ligated accordingly with PCR-amplified and HindIII- and XbaI-restricted eYFP. PCR was therefore done on pCK91 with Primers OFS2 (5'-GGAGGAGGTGGTTCAAAGCTTGTGAGCAAGGGCG AGGAGCTGTTC-3') and ODA156 (5'-CGACTCTAGATTACTTGTACAG-3'). Next, LuxS without stop codon was amplified by PCR on pFS83 using the oligos ODA132(5'-ACCCGGAATTCTAGGGAGAC…	This work
pFS186	Mammalian calcium-dependent LuxS expression vector (PCa2-LuxS-pA). PCR was done on pFS83 with Primers OFS181 (5'-GCACAAGCTT ACCATGCCACTGCTGGATTC-3') and OFS182 (5'-ACGCGGCCGGCC CTCTAGACTCGAGTTAGATGTG-3') to amplify LuxS and the product was finally cut and ligated via HindIII, FseI restriction sites into pYL01 (HindIII, FseI) cut accordingly.	This work
pFS220	Mammalian calcium-dependent Citrine expression vector (PCa2-Citrine-pA). Citrine was PCR-amplified from pEV-UAS- H2B-Citrine with Primers OFS228 (5'-GCACGGCCGGCCCTACTTGTACAGCTCGTCCATG-3') and OFS229 (5'-TCATTCGCGAGCCACCATGGTGAGCAAGGG-3'), the product was cut and ligated via NruI, FseI restriction sites into pYL01 (NruI/FseI).	This work
pFS222	Constitutive mammalian FPR1-S328A-T329G expression vector (PSV40-FPR1DST-pA). The oligonucleotides OFS232 (5’- CTGGAGAGGGCCCTGACCGAGGACGCAGGC CAAGCTGGTGACGGAGCTGGCAATGGTGCTTTACCTTCTGCAGAGGTG) (mutations in upper case italics) and OFS233 (5’-CACCTCTGCAG AAGGTAAAGCACCATTGCCAGCTCCGTCACCAGCTTGGCCTGCGTCCTCGGTCAGGGCCCTCTCCAG-3’) were annealed, restricted with EcoNI/PstI and ligated into pFS98 restricte…	This work
pFS231	SB100X-specific transposon containing PCa2-driven SEAP expression unit and a constitutive ZeoR expression unit (ITR-PCa2-SEAP-pA:PRPBSA- ZeoR-pA-ITR). SEAP was cut from pYL01 via MluI/SalI and inserted into pMX248 (MluI/SalI).	This work
pFS232	SB100X-specific transposon containing a constitutive FPR1 expression unit, a constitutive BFP and PuroR expression unit (ITR-PhEF1α-FPR1-pA:PRPBSA-BFP-P2A-PuroR-pA-ITR). FPR1 was PCR-amplified from pFS98 using oligonucleotides OFS247 (5'-aaggtgtcgtgaaaactaccccaagctggcctctgaggccaccATGGAGACAAATTCCTCTCTC-3') and OFS248 (5'-Gagaattgatccccaagcttggcctgacaggcc GAGTCACTTTGCCTGTAACTC -3'). The product was…	This work
pFS233	SB100X-specific transposon containing a constitutive Gα16 expression unit, a constitutive tdTomato and BlastR expression unit (ITR-PhEF1α-Gα16-pA:PRPBSA-tdTomato-P2A-BlastR-pA-ITR). Gα16 was PCR-amplified from pcDNA3.1-Gα16 with oligonucleotides OFS255 (5'-cccaagctggcctctgaggccAGCGTTTAAACTTAAGCTTG-3') and OFS256 (5'-ccaagcttggcctgacaggccGGCCCTCTAGACTCGAGCGG -3'). The product was cut with SfiI and…	This work
pFS274	SB100X-specific transposon containing a constitutive MTAN expression unit and a constitutive ZeoR and iRFP670 expression unit (ITR-PhCMV-MTAN-pA:PRPBSA-ZeoR-P2A-iRFP670-pA-ITR). PhCMV-MTAN was excised from pFS84 with MluI/XbaI and cloned into the compatible sites (MluI/FseI) of pTS1102.	This work
pFS285	SB100X-specific transposon containing a PCa2-driven LuxS expression unit and a constitutive ZeoR and eGFP expression unit (ITR-PCa2-LuxS-pA:PRPBSA-ZeoR-P2A-eGFP-pA-ITR). PCa2-LuxS was excised from pFS186 with MluI/SalI and cloned into the corresponding sites (MluI/SalI) of pMX256.	This work
	Abbreviations: BFP, blue fluorescent protein; BlastR, gene conferring blasticidin resistance; Citrine, improved version of YFP derived from Aequorea victoria; CRE, cAMP-response element; tdTomato, destabilized red fluorescent protein variant; EGFP, enhanced green fluorescent protein (Genbank: U55762); eYFP, enhanced yellow fluorescent protein; FPR1, human formyl peptide receptor 1; Gα16, human G-…
	Oligonucleotides: Restriction endonuclease-specific sites are underlined.
Supplementary references
1	Mates, L. et al. Molecular evolution of a novel hyperactive Sleeping Beauty transposase enables robust stable gene transfer in vertebrates. Nat Genet 41, 753-61 (2009).
2	Kemmer, C. et al. Self-sufficient control of urate homeostasis in mice by a synthetic circuit. Nat Biotechnol 28, 355-60 (2010).
3	Kemmer, C. et al. A designer network coordinating bovine artificial insemination by ovulation-triggered release of implanted sperms. J Control Release 150, 23-9 (2011).
4	Sprinzak, D. et al. Cis-interactions between Notch and Delta generate mutually exclusive signalling states. Nature 465, 86-90 (2010).
5	Pearson, J.P. et al. Structure of the autoinducer required for expression of Pseudomonas aeruginosa virulence genes. Proc Natl Acad Sci U S A 91, 197-201 (1994).
6	Stanley, S.A. et al. Radio-wave heating of iron oxide nanoparticles can regulate plasma glucose in mice. Science 336, 604-8 (2012).
7	Müller, M. et al. Designed cell consortia as fragrance-programmable analog-to-digital converters. Nat Chem Biol 13, 309-316 (2017).
8	Xie, M. et al. beta-cell-mimetic designer cells provide closed-loop glycemic control. Science 354, 1296-1301 (2016).
9	Kowarz, E., Löscher, D. & Marschalek, R. Optimized Sleeping Beauty transposons rapidly generate stable transgenic cell lines. Biotechnol J 10, 647-53 (2015).
